# Supplementary material for: EPAC1 Pharmacological Inhibition with AM-001 Prevents SARS-CoV-2 and Influenza A Virus Replication in Cells
Source: Viruses. 2023 Jan 23;15(2):319. doi: 10.3390/v15020319 (PMC9965159; doi:10.3390/v15020319)
Supplement: Supplementary file 1 [file viruses-15-00319-s001.zip]

Archive with 1 entries (1 files):
- viruses-2186375-supplementary.pdf
